# Supplementary material for: Six simple questions to detect malnutrition or malnutrition risk in elderly women
Source: PeerJ. 2015 Oct 13;3:e1316. doi: 10.7717/peerj.1316 (PMC4614806; doi:10.7717/peerj.1316)
Supplement: Supplemental Information 1 [file peerj-03-1316-s001.xls]

## Sheet: Raw data
Group	Outcome	Physical activity	Diabetes	Hypertension	Higher educational level	Dentitition with missing teeth	Denture	Psychological problems	Living with the partner	Living with relatives	Number of medications taken daily	Falls during the last year	Age
0	0	1	0	1	0	0	1	0	0	1	0	0	60
1	1	1	1	1	0	0	1	0	1	0	5	0	77
1	0	1	0	0	0	1	0	0	0	1	0	0	63
1	0	1	1	1	0	0	1	0	0	1	5	0	73
1	0	1	0	1	1	0	1	0	1	0	3	0	64
1	1	1	0	0	1	0	1	1	0	0	0	0	66
1	0	1	0	1	0	0	0	0	0	1	2	0	67
1	1	1	1	1	0	1	0	0	0	0	4	0	68
0	0	1	0	0	0	0	1	0	1	0	0	1	67
1	1	1	1	0	0	0	1	1	0	0	5	0	65
1	1	1	0	0	1	0	1	1	0	1	1	0	75
1	1	1	0	1	0	0	1	0	0	0	2	0	69
1	1	1	0	1	1	1	0	0	0	0	2	0	68
1	1	1	0	0	0	0	1	0	1	0	2	0	80
1	1	1	1	1	1	0	1	0	1	0	6	0	64
1	1	1	1	1	0	0	1	0	1	0	3	1	78
1	0	1	0	0	1	0	0	0	0	1	1	0	60
1	1	1	0	1	0	0	1	1	0	0	2	0	64
1	1	1	1	1	0	0	1	0	0	1	5	0	64
1	1	1	0	0	0	0	1	0	0	1	0	0	63
0	1	1	0	0	1	0	1	0	0	0	1	0	80
1	1	1	0	1	1	0	1	0	0	1	2	0	60
0	1	1	0	0	1	0	1	0	0	1	0	0	63
1	0	1	0	1	1	0	1	0	0	0	1	0	60
0	0	1	0	0	1	0	1	0	1	0	0	0	60
0	0	1	1	0	1	0	1	1	0	1	2	0	66
1	0	1	0	1	1	0	1	0	0	1	2	0	66
1	1	1	0	0	1	0	0	0	0	0	3	0	63
1	1	1	0	0	1	0	1	1	1	0	4	0	71
1	1	1	0	1	0	0	1	0	0	0	3	0	64
1	1	1	0	0	0	0	1	1	1	0	1	1	70
0	1	1	0	0	0	0	1	0	0	0	0	0	60
1	0	1	0	0	0	0	1	0	0	1	2	0	62
1	0	1	0	1	1	0	1	0	0	1	1	0	77
1	0	1	0	1	0	0	1	0	1	0	2	0	75
1	0	1	0	0	0	1	0	0	0	0	0	0	60
0	0	1	0	0	0	0	1	0	0	1	0	0	72
0	0	1	0	1	1	0	1	0	0	1	1	0	66
1	1	1	1	1	0	0	0	0	0	1	2	1	74
1	0	1	0	0	1	0	1	0	0	0	1	0	80
1	1	1	0	0	0	0	0	0	0	0	2	1	60
0	0	1	0	0	0	0	1	1	0	0	1	0	70
1	0	1	0	0	0	0	1	0	1	0	0	0	62
0	0	1	0	0	1	0	1	0	1	0	1	0	73
0	0	1	0	1	0	0	0	1	0	0	1	1	67
1	1	1	0	0	0	0	1	0	0	0	2	1	64
1	0	1	0	0	0	0	1	0	0	0	0	0	75
1	0	1	1	0	1	0	0	0	0	0	2	0	60
1	1	1	0	0	0	1	0	0	0	0	0	0	68
1	0	1	0	0	1	1	0	0	0	0	2	0	66
1	0	1	0	0	1	0	0	0	0	1	2	0	67
1	1	1	0	1	0	1	0	0	0	1	2	0	60
0	0	1	0	1	0	0	1	0	0	1	4	0	68
1	0	1	0	0	1	0	1	0	0	1	0	0	66
1	1	1	1	1	0	0	1	1	0	0	3	0	62
0	1	1	1	0	1	0	0	1	1	0	9	1	70
1	0	1	0	1	1	0	1	0	0	1	4	0	68
1	0	1	0	0	0	0	1	0	0	0	0	0	68
0	0	1	0	0	1	1	0	0	0	0	0	1	67
1	1	1	0	1	0	0	1	0	0	1	7.5	0	60
1	0	1	1	1	0	0	0	1	0	1	2	0	62
1	0	1	1	0	0	1	0	0	1	0	8	1	71
1	0	1	0	0	0	0	1	0	0	0	0	1	68
1	1	1	1	0	0	0	1	0	0	1	2	0	68
1	1	1	1	0	1	1	0	0	0	0	5	0	77
1	0	1	0	0	0	0	1	1	1	0	1	1	62
1	1	1	1	1	0	0	1	1	0	0	6	1	66
1	0	1	1	1	0	0	1	0	0	0	3	0	60
1	0	1	0	0	1	0	0	0	0	1	0	0	61
1	1	1	1	1	0	0	1	0	0	0	5	0	71
1	1	1	0	0	1	0	1	0	0	0	0	0	61
1	1	1	0	0	1	0	1	1	0	0	0	0	70
1	1	1	0	0	1	0	1	1	0	0	4	0	81
1	0	1	0	0	0	0	1	0	0	0	1	0	77
0	1	1	0	0	1	0	1	0	0	1	0	0	61
1	1	1	1	1	0	0	1	0	0	0	3	0	77
1	1	1	1	0	1	0	1	0	0	1	0	1	68
1	0	1	0	1	1	0	1	1	0	0	4	0	68
0	1	1	0	0	0	0	1	1	1	0	0	0	76
1	0	1	0	0	0	1	0	0	0	0	1	0	60
1	1	1	0	1	1	0	1	0	0	0	1	0	60
1	0	1	1	0	0	0	0	0	0	1	0	0	66
0	0	1	0	1	0	1	0	0	0	0	2	0	61
0	1	1	1	0	0	0	1	0	0	0	1	0	74
0	0	1	1	0	0	1	0	1	0	0	3	0	71
0	0	1	0	1	0	0	1	1	0	0	3	1	73
0	0	1	0	0	0	0	0	0	0	0	2	0	60
1	0	1	0	0	0	0	1	0	0	0	0	0	61
1	1	1	0	1	0	0	1	1	0	0	5	0	77
1	1	1	1	1	1	0	1	0	0	1	7	0	69
1	0	1	0	0	1	0	1	0	0	1	0	0	67
1	0	1	0	0	1	0	1	0	0	0	0	1	64
1	1	1	0	0	0	0	1	0	0	1	0	0	63
1	1	1	0	0	1	0	1	0	1	0	0	0	64
1	1	1	1	0	0	0	1	1	0	0	2	0	67
0	1	1	0	0	0	0	1	0	0	1	0	0	67
1	1	1	0	0	0	0	1	0	1	0	0	0	65
1	1	1	1	0	0	0	1	0	0	0	2	1	71
1	1	1	0	0	0	0	1	0	1	0	0	0	62
1	1	1	0	1	0	0	1	0	0	0	2	0	73
1	0	1	0	0	0	0	1	0	0	0	0	0	68
1	1	1	0	0	0	1	0	1	1	0	1	0	63
1	0	1	0	1	1	0	1	0	0	1	4	1	70
1	1	1	1	1	1	1	0	1	0	0	4	0	68
1	1	1	0	0	1	1	0	0	0	0	5	0	67
1	1	1	0	0	1	0	1	0	0	0	1	0	66
0	1	1	0	1	0	0	1	0	0	1	2	1	63
1	0	1	0	0	0	0	1	0	0	1	0	1	60
0	0	1	0	1	1	0	1	0	0	1	2	0	65
1	0	1	1	0	0	0	1	0	0	1	6	1	74
1	0	1	0	1	1	0	1	0	0	0	3	0	72
0	1	1	0	1	1	0	1	1	1	0	5	0	66
1	0	1	0	0	1	0	1	0	0	1	1	0	62
1	0	1	0	0	1	0	1	0	0	1	0	0	70
1	0	1	0	0	1	0	1	0	0	0	0	0	67
1	0	1	0	0	0	0	1	0	0	0	0	0	70
1	1	1	0	0	0	0	1	0	0	1	0	0	65
1	1	1	0	1	0	0	1	0	0	1	2	0	78
1	1	1	0	1	1	0	1	1	1	0	5	0	64
1	0	1	0	1	0	0	1	0	0	0	3	0	65
1	0	1	0	0	0	0	1	0	1	0	1	0	75
0	0	1	1	0	1	0	1	0	0	1	2	0	60
0	1	1	0	0	1	0	1	1	0	1	0	1	63
1	1	1	1	1	0	1	0	1	0	0	5	0	65
1	0	1	1	0	0	0	0	0	0	0	2	0	62
0	0	1	0	0	0	0	1	0	0	0	0	0	68
1	0	1	0	0	1	0	1	0	1	0	0	0	65
0	0	1	0	0	0	0	0	0	0	0	0	0	61
0	0	1	0	0	0	0	0	0	0	0	0	0	60
0	0	1	0	0	0	0	0	0	0	0	0	0	61
1	0	1	0	0	0	0	1	0	0	0	0	0	64
0	0	1	0	1	0	0	1	0	0	0	2	0	68
1	0	1	0	0	1	0	1	0	0	1	0	0	60
1	0	1	0	1	0	0	1	0	0	1	1	1	68
1	1	1	0	0	1	0	1	0	0	0	1	0	61
0	0	1	1	1	1	0	0	0	0	0	6	0	72
0	1	1	1	0	0	0	1	0	0	1	2	0	77
1	1	1	1	0	0	0	1	0	0	1	1	1	64
1	0	1	1	0	1	0	1	0	0	1	1	0	62
0	0	1	0	1	1	0	1	0	0	0	1	1	68
1	0	1	0	0	0	0	1	0	0	1	1	0	67
1	1	1	0	0	1	0	1	0	1	0	0	0	61
1	0	1	1	0	0	0	1	0	0	0	1	1	66
1	0	1	0	0	1	0	1	0	0	1	0	0	60
1	0	1	1	0	1	1	0	0	0	1	6	0	72
1	1	1	1	1	1	0	1	1	0	0	7	0	67
1	0	1	1	0	1	0	1	0	0	1	2	0	60
1	0	1	0	0	0	0	1	0	0	1	0	0	62
0	1	1	1	0	0	0	1	0	0	0	2	0	68
1	0	1	0	0	0	0	1	0	1	0	0	1	66
1	1	1	1	0	0	0	1	1	0	1	7	0	64
0	1	1	0	0	1	0	1	1	0	1	1	0	74
1	1	1	1	0	0	0	1	0	0	1	2	0	68
0	1	1	0	0	1	0	1	0	0	1	0	0	65
1	1	1	1	1	0	0	1	1	0	0	5	0	69
1	0	1	0	1	0	0	1	0	0	0	2	0	71
1	1	1	0	0	1	0	0	0	0	1	0	0	61
1	1	1	1	0	1	0	1	0	0	0	2	0	65
1	0	1	0	0	0	0	1	0	1	0	0	0	65
1	1	1	1	1	1	0	1	1	0	0	5	0	67
1	1	1	0	0	0	0	1	0	0	0	0	1	70
1	1	1	0	1	0	1	0	0	0	0	6	0	66
0	0	1	1	0	1	0	0	1	0	1	2	0	62
0	1	1	0	0	0	1	0	0	0	1	0	1	76
1	1	1	0	1	0	1	0	0	0	0	5	0	69
1	0	1	0	0	0	1	0	0	1	0	0	0	65
1	1	1	1	0	1	1	0	1	0	1	6	0	66
0	0	1	0	0	0	0	1	0	1	0	0	0	69
1	0	1	1	1	0	0	1	0	0	0	1	0	76
1	1	1	0	0	1	1	0	1	0	1	3	0	63
1	1	1	0	0	1	0	1	0	1	0	1	0	67
1	0	1	0	0	1	0	1	0	0	0	0	0	60
1	0	1	0	0	0	0	1	0	0	0	0	0	64
1	0	1	1	0	0	0	1	0	0	1	1	0	70
0	0	1	0	0	1	0	1	0	0	1	0	0	63
1	0	1	0	0	1	0	1	0	0	0	1	0	71
1	0	1	1	0	0	0	1	0	0	1	1	1	61
0	0	1	0	1	1	0	1	0	0	1	2	0	64
1	0	1	0	0	1	0	0	0	0	0	0	0	60
0	0	1	0	0	0	0	0	0	0	1	0	0	61
0	0	1	0	0	0	0	1	0	0	1	0	0	65
1	0	1	1	0	0	0	1	0	0	0	3	0	65
1	0	1	0	0	0	0	0	0	0	1	0	0	65
1	0	1	1	0	0	0	0	0	0	1	3	0	63
1	0	1	1	1	0	0	1	0	0	1	5	1	69
0	0	1	0	0	0	0	0	0	0	0	0	1	65
1	0	1	0	0	0	0	0	0	0	0	0	1	66
1	0	1	0	0	0	0	0	0	0	0	0	0	60
1	0	1	0	0	0	0	1	0	0	1	0	0	63
1	0	1	0	0	0	1	0	0	1	0	0	0	68
1	0	1	0	0	0	0	1	0	0	0	0	0	70
1	0	1	0	1	1	1	0	1	0	1	2	0	69
0	0	1	0	0	0	0	1	0	0	1	1	0	66
0	0	1	0	0	1	0	1	0	0	0	0	0	63
1	0	1	0	0	0	0	1	0	0	1	0	0	67
1	1	1	0	1	0	0	1	1	1	0	2	0	62
0	0	1	1	0	1	1	0	0	0	1	4	0	65
1	1	1	0	0	1	0	1	1	0	0	4	0	79
1	1	1	1	1	0	1	0	1	0	0	8	0	61
1	1	1	0	0	0	0	1	1	0	0	6	1	63
0	1	1	1	1	1	1	0	0	0	1	5	0	67
0	1	1	1	0	1	0	1	1	1	0	2	0	65
0	1	1	0	1	1	0	1	1	0	0	2	0	62
1	0	1	1	0	0	0	1	0	0	1	2	0	63
1	1	1	0	0	1	0	1	0	0	0	0	0	60
1	0	1	0	0	0	0	0	0	1	0	0	0	63
1	1	1	0	0	1	0	1	1	0	1	4	0	71
1	0	1	0	1	0	0	1	0	0	1	1	0	60
1	0	1	0	0	0	0	1	0	0	1	0	0	65
1	0	1	0	0	1	0	1	0	0	0	0	0	67
0	1	0	0	1	0	1	0	1	0	1	2	0	69
1	1	0	1	1	0	1	0	1	0	0	7	1	62
0	1	0	1	1	1	1	0	1	0	0	4	1	75
1	1	0	1	1	0	1	0	1	1	0	6	1	60
1	0	0	1	0	1	0	1	0	0	0	2	0	61
1	1	0	1	0	1	0	0	0	0	0	12	0	62
1	1	0	1	1	1	1	0	1	1	0	16	1	61
0	1	0	1	1	0	0	0	0	0	1	6	0	60
0	1	0	0	1	0	0	1	1	0	0	10	0	74
0	1	0	0	1	0	0	1	1	0	0	2	1	73
0	1	0	0	0	0	0	0	1	0	1	6	0	62
0	1	0	1	1	0	1	0	1	1	0	4	0	68
1	1	0	0	0	0	0	1	0	0	1	2	1	67
1	1	0	0	1	1	0	1	1	1	0	8	0	68
1	1	0	1	1	1	1	0	1	1	0	8	1	76
1	1	0	1	0	0	0	1	1	0	0	1	0	64
0	1	0	1	1	0	1	0	0	0	1	3	1	62
1	1	0	0	1	0	1	0	0	0	0	1	1	65
1	1	0	1	0	1	1	0	1	0	0	5	1	60
0	1	0	0	1	1	1	0	1	0	1	3	0	70
1	0	0	0	1	1	1	0	0	0	1	2	0	61
1	0	0	0	0	1	1	0	0	1	0	0	0	60
1	1	0	1	0	0	0	1	1	0	1	4	0	72
1	1	0	0	1	0	1	0	1	0	1	3	0	72
1	1	0	1	1	0	0	1	1	0	1	4	1	81
1	1	0	1	0	0	0	1	1	0	1	1	0	67
1	0	0	0	0	0	1	0	0	0	1	0	0	73
1	1	0	0	1	1	1	0	0	0	0	4	0	75
1	1	0	0	1	0	1	0	1	1	0	8	1	62
1	1	0	0	1	0	1	0	0	0	1	5	0	71
1	1	0	0	0	1	0	1	0	0	0	0	0	63
1	1	0	0	0	1	0	1	0	1	0	0	0	74
1	1	0	0	1	1	0	0	0	0	0	6	0	61
0	1	0	0	1	1	0	1	1	1	0	2	0	79
0	0	0	0	0	0	0	1	0	0	0	0	0	78
1	1	0	0	1	0	1	0	1	0	0	6	1	78
1	0	0	0	1	1	1	0	0	0	0	1	0	67
0	0	0	0	1	1	1	0	0	0	1	2	0	66
1	0	0	1	0	1	0	0	0	0	0	1	0	60
1	0	0	1	1	1	1	0	0	0	1	8	0	69
1	1	0	1	1	1	1	0	1	0	0	8	1	71
0	1	0	1	1	1	0	1	1	0	0	3	1	65
1	0	0	0	0	0	1	0	0	0	0	4	1	73
1	1	0	0	1	0	1	0	0	0	1	2	0	70
1	1	0	1	0	0	0	1	0	0	0	3	0	71
0	1	0	0	1	0	0	1	1	0	0	8	1	62
0	1	0	1	1	0	0	1	1	0	0	5	1	71
1	1	0	1	1	0	1	0	0	0	0	12	0	69
1	1	0	0	1	1	0	1	1	0	0	2	0	60
1	1	0	0	1	1	0	1	0	1	0	1	0	66
1	1	0	1	1	0	1	0	1	1	0	9	0	70
1	1	0	1	1	1	1	0	0	0	0	6	0	60
1	1	0	1	1	0	0	1	0	1	0	4	0	70
1	1	0	1	0	1	1	0	1	0	0	5	0	61
1	1	0	0	1	1	0	1	0	0	1	5	0	74
0	1	0	0	0	0	1	0	1	0	0	0	1	62
1	1	0	0	0	1	0	0	1	0	1	7	0	62
1	1	0	0	1	0	0	0	1	0	0	8	0	73
0	1	0	0	1	1	1	0	1	0	1	1	0	61
1	1	0	0	0	0	0	1	1	1	0	10	1	80
0	1	0	0	0	1	1	0	1	1	0	10	0	60
1	1	0	0	0	1	1	0	1	0	0	0	1	60
1	1	0	1	1	0	1	0	0	0	0	6	1	69
1	1	0	1	1	0	0	1	0	0	0	1	0	66
0	1	0	0	0	0	1	0	1	0	0	0	0	65
1	1	0	0	1	0	1	0	0	0	0	5	0	66
1	1	0	0	0	0	1	0	1	0	1	4	0	68
1	1	0	0	1	1	0	1	0	0	1	6	0	73
1	1	0	0	1	1	1	0	1	1	0	3	0	71
1	1	0	0	1	1	1	0	0	0	1	4	1	63
1	0	0	0	1	0	1	0	0	0	1	1	0	64
1	0	0	0	1	1	1	0	0	1	0	2	1	71
0	0	0	1	0	1	1	0	0	0	0	1	0	71
1	1	0	1	1	1	1	0	1	0	0	12	1	61
1	1	0	1	0	0	1	0	0	0	1	6	0	67
1	1	0	1	0	0	0	1	1	0	0	5	0	70
0	1	0	1	0	1	1	0	0	0	0	6	0	65
1	1	0	0	1	0	0	1	0	0	0	1	0	80
1	1	0	0	1	1	0	1	1	1	0	12	1	79
1	1	0	0	1	0	1	0	0	0	1	3	0	67
1	1	0	0	0	0	0	0	1	0	1	6	0	60
1	1	0	0	1	0	0	1	0	0	0	10	0	68
0	1	0	0	1	1	0	1	1	0	1	3	0	71
1	1	0	0	0	1	0	1	1	0	0	0	0	72
1	0	0	0	1	0	0	0	0	0	1	6	0	64
1	1	0	1	1	0	1	0	0	0	0	3	0	71
1	1	0	1	1	0	0	1	1	1	0	7	0	78
0	1	0	0	1	1	0	1	0	1	0	2	0	81
1	1	0	0	0	0	0	1	0	0	0	0	0	65
0	1	0	0	0	1	1	0	0	0	0	0	1	64
0	0	0	0	1	0	0	1	0	0	1	2	1	75
1	1	0	0	1	0	1	0	1	0	0	3	1	70
0	1	0	0	1	0	1	0	0	0	0	4	1	80
1	0	0	1	1	1	1	0	1	0	0	6	1	68
1	1	0	0	0	1	0	1	0	0	1	0	0	63
1	0	0	0	0	1	0	1	0	0	1	8	1	71
1	0	0	0	0	1	0	1	0	0	0	2	1	66
0	1	0	0	0	1	0	1	1	0	0	4	0	63
1	1	0	0	0	1	1	0	1	0	0	3	0	68
1	0	0	0	0	1	1	0	0	0	0	1	0	69
1	0	0	0	0	1	1	0	0	0	1	1	0	62
1	1	0	0	0	1	1	0	0	0	1	1	0	61
1	1	0	0	0	1	1	0	0	0	0	2	0	67
0	1	0	0	0	1	1	0	0	0	1	2	1	67
1	1	0	0	0	1	1	0	0	0	0	1	0	65
1	0	0	0	0	1	1	0	0	0	1	1	0	69
0	1	0	0	0	1	1	0	1	0	0	1	1	70
1	0	0	0	0	1	1	0	1	0	0	0	0	69
1	1	0	0	0	1	0	1	0	0	1	1	0	68
1	0	0	0	0	1	0	1	0	0	1	0	1	68
1	0	0	0	0	1	1	0	1	0	0	1	0	64
1	1	0	0	0	1	1	0	1	0	0	1	0	65
0	1	0	0	0	1	1	0	1	0	1	0	0	65
1	0	0	0	0	1	1	0	1	0	0	2	0	68
0	1	0	0	0	1	1	0	1	0	0	0	1	65
1	0	0	0	0	1	1	0	0	0	0	0	0	66
1	1	0	0	0	1	1	0	1	0	1	1	0	68
1	0	0	0	0	1	1	0	0	0	0	2	0	69
1	1	0	0	0	1	1	0	0	0	1	0	0	66
1	0	0	0	0	1	0	1	0	0	1	4	0	65
0	1	0	0	0	1	0	1	1	0	0	0	0	65
1	1	0	0	0	1	1	0	1	0	1	1	0	64
1	1	0	0	0	1	1	0	0	0	0	0	0	65
1	1	0	0	0	1	0	1	1	0	0	0	0	65
1	1	0	0	0	1	1	0	0	0	0	2	0	66
1	1	0	0	0	1	1	0	1	0	0	0	0	67
1	1	0	0	0	1	1	0	1	0	0	2	0	63
1	1	0	0	0	1	1	0	1	0	0	1	0	68
1	0	0	0	0	1	1	0	0	0	0	0	0	68
1	1	0	0	0	1	1	0	1	0	0	0	0	66
1	1	0	0	0	1	1	0	0	0	1	0	0	65
1	0	0	0	0	1	1	0	1	0	1	0	0	69
1	1	0	0	0	1	1	0	0	0	0	0	0	69
1	1	0	0	0	1	1	0	0	0	1	0	0	64
1	1	0	0	0	1	1	0	1	0	0	3	0	70
0	1	0	0	0	1	1	0	0	0	1	1	0	66
1	1	0	0	0	1	0	0	0	0	1	4	0	61
1	1	0	0	0	1	1	0	1	0	0	0	0	68
1	0	0	0	0	1	1	0	0	0	0	2	0	68
1	0	0	0	0	1	0	0	0	0	1	2	0	67
1	0	0	0	0	1	1	0	0	0	0	3	0	67
1	1	0	0	0	1	0	0	0	0	1	3	0	63
0	1	0	0	0	1	1	0	0	0	1	6	1	69
1	1	0	0	0	1	0	0	1	1	0	3	0	68
1	1	0	0	0	1	1	0	0	0	1	4	0	65
1	0	0	0	0	1	0	0	0	0	0	3	0	67
1	0	0	0	0	1	0	0	0	1	0	6	0	66
1	1	0	0	0	1	1	0	1	0	1	6	0	66
1	1	0	0	0	1	1	0	1	0	0	5	1	66
1	0	0	0	0	1	0	1	0	0	1	4	1	66
0	0	0	0	0	1	1	0	0	0	0	3	0	67
1	1	0	0	0	1	1	0	1	1	0	4	0	66
1	0	0	0	0	1	1	0	0	0	0	4	0	69
0	1	0	0	0	1	0	0	1	0	0	3	0	67
1	1	0	0	0	1	0	0	1	1	0	0	0	66
0	0	0	0	0	1	0	0	0	0	0	0	0	68
0	0	0	0	0	1	0	0	0	0	0	3	0	60
1	1	0	0	0	1	0	0	0	0	1	2	0	66
0	1	0	0	0	1	1	0	0	0	0	3	0	69
1	1	0	0	0	1	1	0	0	0	1	2	0	65
1	0	0	0	0	1	1	0	0	0	1	5	1	70
1	0	0	0	0	1	0	0	0	0	1	4	0	64
1	0	0	0	0	1	1	0	0	0	0	5	0	69
1	0	0	0	0	1	0	0	0	0	0	6	0	68
1	0	0	0	0	1	0	0	0	0	0	2	0	69
0	1	0	0	0	1	0	0	0	0	1	3	0	72
1	0	0	0	0	1	1	0	0	0	1	1	0	69
1	0	0	0	0	1	0	0	0	0	1	5	0	68
1	1	0	0	0	1	0	0	1	0	1	2	0	65
1	1	0	0	0	1	1	0	0	1	0	4	0	65
1	0	0	0	0	1	0	0	0	0	1	3	0	64
1	1	0	0	0	1	1	0	0	0	0	1	0	67
1	1	0	0	0	1	1	0	1	0	0	2	0	63
1	1	0	0	0	1	0	0	1	1	0	2	1	65
1	0	0	0	0	1	0	0	0	0	1	1	0	66
1	1	0	0	0	1	0	1	1	1	0	2	1	67
1	1	0	0	0	1	0	0	1	0	0	2	0	68
1	1	0	0	0	1	0	1	0	1	0	1	0	68
1	0	0	0	0	1	0	0	0	0	0	6	0	69
1	0	0	0	0	1	1	0	0	0	0	4	1	65
1	1	0	0	0	1	0	0	0	0	0	1	0	68
1	0	0	0	0	1	1	0	0	0	1	2	0	67
1	1	0	0	0	1	1	0	0	0	0	2	0	69
0	1	0	0	0	1	1	0	0	0	1	0	1	66
1	1	0	0	0	1	1	0	0	0	1	0	0	64
1	1	0	0	0	1	1	0	0	0	1	0	1	73
1	1	0	0	0	1	1	0	1	0	0	3	1	74
1	1	0	0	0	1	1	0	1	0	0	0	1	62
1	1	0	0	0	1	1	0	0	0	1	0	1	80
1	1	0	0	0	1	1	0	1	0	0	3	1	68
1	1	0	0	0	1	1	0	0	0	0	1	1	63
1	1	0	0	0	1	1	0	1	0	0	2	1	69
1	1	0	0	0	1	0	1	1	0	0	0	1	67
1	1	0	0	0	1	1	0	1	0	0	2	0	66
1	1	0	0	0	1	1	0	1	0	0	2	1	68
1	1	0	0	0	1	1	0	0	0	1	1	0	71
1	1	0	0	0	1	1	0	1	0	0	0	0	70
1	1	0	0	0	1	1	0	1	0	1	2	0	60
1	1	0	0	0	1	0	1	1	0	1	0	1	64
1	1	0	0	0	1	1	0	0	0	0	2	0	64
1	1	0	0	0	1	1	0	1	0	0	1	0	76
1	1	0	0	0	1	1	0	1	0	1	1	0	67
1	1	0	0	0	1	1	0	1	0	0	0	0	68
1	1	0	0	0	1	1	0	1	0	0	2	0	68
0	1	0	0	0	1	0	0	0	0	0	0	1	69
1	1	0	0	0	1	1	0	1	0	0	0	1	66
0	1	0	0	0	1	1	0	1	0	0	1	0	79
1	1	0	0	0	1	1	0	1	0	0	3	0	78
